# Supplementary material for: Unveiling Acinetobacter endophylla sp. nov.: A Specialist Endophyte from Peganum harmala with Distinct Genomic and Metabolic Traits
Source: Microorganisms. 2025 Dec 15;13(12):2843. doi: 10.3390/microorganisms13122843 (PMC12735639; doi:10.3390/microorganisms13122843)
Supplement: Supplementary file 1 [file microorganisms-13-02843-s001.zip]

Archive with 1 entries (1 files):
- microorganisms-4021259-supplementary.pdf
